# Supplementary material for: Assessing Different Chronic Wasting Disease Training Aids for Use with Detection Dogs
Source: Animals (Basel). 2024 Jan 18;14(2):300. doi: 10.3390/ani14020300 (PMC10812555; doi:10.3390/ani14020300)
Supplement: Supplementary file 1 [file animals-14-00300-s001.zip]

Archive with 1 entries (1 files):
- animals-2768959-supplementary.pdf
